# Supplementary material for: Ocean Acidification Amplifies the Olfactory Response to 2-Phenylethylamine: Altered Cue Reception as a Mechanistic Pathway?
Source: J Chem Ecol. 2021 May 20;47(10-11):859–76. doi: 10.1007/s10886-021-01276-9 (PMC8613125; doi:10.1007/s10886-021-01276-9)
Supplement: Supplementary file 3 — (ZIP 22.8 KB) [file 10886_2021_1276_MOESM3_ESM.zip]

Archive with 36 entries (35 files):
- Online_Resource_2/
- __MACOSX/._Online_Resource_2
- Online_Resource_2/pea-impaOPT.xyz
- __MACOSX/Online_Resource_2/._pea-impaOPT.xyz
- Online_Resource_2/pea-hybg2OPT.xyz
- __MACOSX/Online_Resource_2/._pea-hybg2OPT.xyz
- Online_Resource_2/pea-cat-hybgOPT.xyz
- __MACOSX/Online_Resource_2/._pea-cat-hybgOPT.xyz
- Online_Resource_2/.DS_Store
- __MACOSX/Online_Resource_2/._.DS_Store
- Online_Resource_2/pea-gpaOPT.xyz
- __MACOSX/Online_Resource_2/._pea-gpaOPT.xyz
- Online_Resource_2/pea-cat-hybaOPT.xyz
- __MACOSX/Online_Resource_2/._pea-cat-hybaOPT.xyz
- Online_Resource_2/pea-impgOPT.xyz
- __MACOSX/Online_Resource_2/._pea-impgOPT.xyz
- Online_Resource_2/pea-gpgOPT.xyz
- __MACOSX/Online_Resource_2/._pea-gpgOPT.xyz
- Online_Resource_2/pea-cat-gpaOPT.xyz
- __MACOSX/Online_Resource_2/._pea-cat-gpaOPT.xyz
- Online_Resource_2/pea-gpg2OPT.xyz
- __MACOSX/Online_Resource_2/._pea-gpg2OPT.xyz
- Online_Resource_2/pea-cat-impaOPT.xyz
- __MACOSX/Online_Resource_2/._pea-cat-impaOPT.xyz
- Online_Resource_2/pea-impg2OPT.xyz
- __MACOSX/Online_Resource_2/._pea-impg2OPT.xyz
- Online_Resource_2/pea-hybgOPT.xyz
- __MACOSX/Online_Resource_2/._pea-hybgOPT.xyz
- Online_Resource_2/pea-cat-gpgOPT.xyz
- __MACOSX/Online_Resource_2/._pea-cat-gpgOPT.xyz
- Online_Resource_2/pea-hybg2.dat
- __MACOSX/Online_Resource_2/._pea-hybg2.dat
- Online_Resource_2/pea-hybaOPT.xyz
- __MACOSX/Online_Resource_2/._pea-hybaOPT.xyz
- Online_Resource_2/pea-cat-impgOPT.xyz
- __MACOSX/Online_Resource_2/._pea-cat-impgOPT.xyz
