# Supplementary material for: Ocean Acidification Amplifies the Olfactory Response to 2-Phenylethylamine: Altered Cue Reception as a Mechanistic Pathway?
Source: J Chem Ecol. 2021 May 20;47(10-11):859–76. doi: 10.1007/s10886-021-01276-9 (PMC8613125; doi:10.1007/s10886-021-01276-9)
Supplement: Supplementary file 3 — (ZIP 22.8 KB) [file 10886_2021_1276_MOESM3_ESM.zip › Online_Resource_2/pea-impaOPT.xyz]

20
Coordinates from ORCA-job pea-impaOPT
  N   1.02368796786551     -0.07508508397081     -0.14042776104249
  C   2.44975650284333     -0.14615257800275     -0.43259404120489
  C   3.11941124563684     -1.22961658392219      0.40499876879076
  C   4.59022987551136     -1.31692832442644      0.12691039722181
  C   5.08585124152813     -2.20566915593853     -0.82398747617145
  C   6.44219496845847     -2.25620116854335     -1.11483185457820
  C   7.32757279023545     -1.41321161692223     -0.45725961597552
  C   6.84612475467133     -0.52259229405149      0.49340581047802
  C   5.48943653336727     -0.47673729710838      0.78056127773713
  H   0.58356766746034      0.60693337776991     -0.74496113660522
  H   0.88680477806596      0.26042423510791      0.80580306294489
  H   2.97492072719004      0.80368191841355     -0.26251127534850
  H   2.57193756769147     -0.38899651715319     -1.49126156712657
  H   2.63713188376594     -2.18688246962648      0.19408896997875
  H   2.95571922070605     -1.00801483966667      1.46380514973001
  H   4.39942997513929     -2.86852681326273     -1.33940291088473
  H   6.80842893243588     -2.95718778011514     -1.85531022478018
  H   8.38651991779995     -1.45213560848030     -0.68155113521898
  H   7.52966186553855      0.13625996843470      1.01551547231030
  H   5.12030158408883      0.21807363146459      1.52726408974506
