# Supplementary material for: Ocean Acidification Amplifies the Olfactory Response to 2-Phenylethylamine: Altered Cue Reception as a Mechanistic Pathway?
Source: J Chem Ecol. 2021 May 20;47(10-11):859–76. doi: 10.1007/s10886-021-01276-9 (PMC8613125; doi:10.1007/s10886-021-01276-9)
Supplement: Supplementary file 3 — (ZIP 22.8 KB) [file 10886_2021_1276_MOESM3_ESM.zip › Online_Resource_2/pea-hybg2OPT.xyz]

23
Coordinates from ORCA-job pea-hybg2OPTFREQ
  N   1.38318145358344     -0.24516171008667     -0.66607333839006
  C   2.01009126145646      0.56312993877570      0.37807176516664
  C   2.92939075813924     -0.27658130327711      1.25534137213116
  C   4.07194499396887     -0.89253957381203      0.50145815191291
  C   4.15268002885547     -2.26820679185085      0.31109770679516
  C   5.18400687782009     -2.82757729258974     -0.43374325992100
  C   6.15526904182958     -2.01299933247969     -0.99898945591867
  C   6.09451920174915     -0.63829246049545     -0.80108379794468
  C   5.06305791147625     -0.08701682074972     -0.05724719626555
  H   0.72457709908043      0.32283780197585     -1.18530001013369
  H   0.83787333507002     -0.98616880985472     -0.24050220909754
  H   1.27080367707870      1.05337747475999      1.02152504998946
  H   2.58877491824514      1.35266488239059     -0.10700206133127
  H   2.34372635112942     -1.06273450107223      1.73942580456573
  H   3.31410134324948      0.36814321050601      2.05022877162204
  H   3.39036149848805     -2.90841274661349      0.74060117256870
  H   5.22388569036379     -3.90028807757306     -0.57931764002815
  H   6.95709350785478     -2.44523951952545     -1.58472567358285
  H   6.85236433038390      0.00513469494545     -1.23129901280318
  H   5.02006642404697      0.98717495799226      0.08588463816104
  O   2.95692648817931     -1.29259407840276     -2.72216076055573
  H   2.43987579107406     -0.93222977373419     -1.95777060877872
  H   3.77501001687754     -1.60341216922868     -2.32631740816177
