# Supplementary material for: Ocean Acidification Amplifies the Olfactory Response to 2-Phenylethylamine: Altered Cue Reception as a Mechanistic Pathway?
Source: J Chem Ecol. 2021 May 20;47(10-11):859–76. doi: 10.1007/s10886-021-01276-9 (PMC8613125; doi:10.1007/s10886-021-01276-9)
Supplement: Supplementary file 3 — (ZIP 22.8 KB) [file 10886_2021_1276_MOESM3_ESM.zip › Online_Resource_2/pea-cat-hybgOPT.xyz]

24
Coordinates from ORCA-job pea-cat-hybg
  N   1.89228826747527     -0.44772460288217     -1.40084358476992
  C   2.07924709155359     -1.91656866148860     -1.52113465172924
  C   3.53180050998896     -2.27644005381742     -1.77324154685189
  C   4.44716857366415     -1.83127399497693     -0.66893596772107
  C   5.32967413496397     -0.77322481481016     -0.85908051890298
  C   6.12460701966765     -0.31465113742428      0.18483121678760
  C   6.04467478003750     -0.91454217583419      1.43414909712334
  C   5.17733775702686     -1.98388315368359      1.62880025291826
  C   4.38662762925204     -2.43697559458780      0.58496218809118
  H   0.90233453991096     -0.21797370243673     -1.35405281090216
  H   2.26999213476660      0.04020864687079     -2.21010826557347
  H   2.33660941552021     -0.04979319154142     -0.54366503193591
  H   1.45153376430474     -2.25560190273418     -2.34219328781733
  H   1.71263329671074     -2.35630470852589     -0.59549690621102
  H   3.85321329787333     -1.84641324081596     -2.72430920402776
  H   3.57016044953701     -3.36204523399594     -1.88461430964931
  H   5.39048086579398     -0.29635286673651     -1.83079397312887
  H   6.80142876912342      0.51485185576276      0.02219309190588
  H   6.65736329621411     -0.55573060799916      2.25152121138761
  H   5.11614886271454     -2.46251309567000      2.59827624644613
  H   3.70751382379128     -3.26675989752918      0.74617274425438
  O   2.99160836701066      0.76935222042819      0.85197601752829
  H   2.50163648718148      0.61717029836349      1.66420381499888
  H   3.89061686591697      0.47616761606490      1.03898417777937
