# Supplementary material for: Ocean Acidification Amplifies the Olfactory Response to 2-Phenylethylamine: Altered Cue Reception as a Mechanistic Pathway?
Source: J Chem Ecol. 2021 May 20;47(10-11):859–76. doi: 10.1007/s10886-021-01276-9 (PMC8613125; doi:10.1007/s10886-021-01276-9)
Supplement: Supplementary file 3 — (ZIP 22.8 KB) [file 10886_2021_1276_MOESM3_ESM.zip › Online_Resource_2/pea-gpaOPT.xyz]

20
Coordinates from ORCA-job pea-gpaOPT
  N   1.02886695457535     -0.08318641461475     -0.15108041936631
  C   2.45449669339319     -0.13045107961004     -0.42649199314500
  C   3.12389659132963     -1.21639118052963      0.40784743336064
  C   4.59361096211967     -1.31038363057527      0.12916030864115
  C   5.08341904058199     -2.19992798612325     -0.82199206849547
  C   6.43734222270884     -2.25657232937110     -1.11495738077583
  C   7.32679657124425     -1.41900317821807     -0.45939389955098
  C   6.85204608819888     -0.52772675238415      0.49145520883117
  C   5.49758618143522     -0.47621296456402      0.78062421101607
  H   0.56317292571721      0.57171485677345     -0.76321235635271
  H   0.85703133749744      0.22229695957299      0.79775293350945
  H   2.97839543909777      0.82068001110951     -0.25153942402899
  H   2.58990648477343     -0.36851530633042     -1.48462681801370
  H   2.62978368635186     -2.16725156799846      0.19887658810218
  H   2.96240557458533     -1.00057634028211      1.46880970505743
  H   4.39283487435338     -2.85983009274759     -1.33518361150876
  H   6.79922516111570     -2.95954012572102     -1.85512608001762
  H   8.38478213035135     -1.46328518527773     -0.68515411024671
  H   7.53960358011616      0.12667156002814      1.01312414002606
  H   5.13348750045331      0.21892574686348      1.52936163295793
