# Supplementary material for: Ocean Acidification Amplifies the Olfactory Response to 2-Phenylethylamine: Altered Cue Reception as a Mechanistic Pathway?
Source: J Chem Ecol. 2021 May 20;47(10-11):859–76. doi: 10.1007/s10886-021-01276-9 (PMC8613125; doi:10.1007/s10886-021-01276-9)
Supplement: Supplementary file 3 — (ZIP 22.8 KB) [file 10886_2021_1276_MOESM3_ESM.zip › Online_Resource_2/pea-cat-hybaOPT.xyz]

24
Coordinates from ORCA-job pea-cat-hyba
  N   1.18451545223957     -0.10418617276486     -0.26761028593589
  C   2.64897538119887     -0.14696578134436     -0.49711371181279
  C   3.29353377528128     -1.23595035087785      0.34090920740107
  C   4.77643172954540     -1.26893842991933      0.10611762069417
  C   5.31732490113307     -2.07093362989168     -0.89471125657036
  C   6.68326989235868     -2.07334593648887     -1.13909474565448
  C   7.52681383072359     -1.27007509508739     -0.38390536784029
  C   6.99654928373302     -0.46669212028714      0.61653413962677
  C   5.63031985515630     -0.46699135927169      0.85830924691839
  H   0.75027214776031      0.63623577767551     -0.81309347200802
  H   0.97025934731527      0.07607028214101      0.71065644085588
  H   0.73789118273790     -1.00728004353776     -0.53768082062867
  H   3.05132115141428      0.83264978307401     -0.24646044565858
  H   2.80102684120121     -0.32430544433115     -1.56043920545579
  H   2.85343936368928     -2.20195700188408      0.08393091496443
  H   3.08562269597112     -1.04697417287710      1.39679748264073
  H   4.66226943818346     -2.70228483575220     -1.48481620915658
  H   7.08964015488206     -2.70584953916937     -1.91890867986194
  H   8.59339900177499     -1.27269808358381     -0.57178235663789
  H   7.64865708858947      0.15960698280971      1.21297758154646
  H   5.22106322315992      0.15908685177428      1.64347379213558
  O   0.08103712267543     -2.51980368500276     -1.04709017091005
  H   0.41778191103873     -2.87791673453956     -1.87270928351130
  H   0.14678422823679     -3.24068326086354     -0.41528841514085
