# Supplementary material for: Ocean Acidification Amplifies the Olfactory Response to 2-Phenylethylamine: Altered Cue Reception as a Mechanistic Pathway?
Source: J Chem Ecol. 2021 May 20;47(10-11):859–76. doi: 10.1007/s10886-021-01276-9 (PMC8613125; doi:10.1007/s10886-021-01276-9)
Supplement: Supplementary file 3 — (ZIP 22.8 KB) [file 10886_2021_1276_MOESM3_ESM.zip › Online_Resource_2/pea-impgOPT.xyz]

20
Coordinates from ORCA-job pea-impgOPT
  N   4.14427872151432      0.85191064625549      1.21424932329027
  C   3.21755483934773      0.23612652584824      0.27220795334893
  C   3.59583182560127     -1.21525499044802     -0.00009576503864
  C   4.93659310584493     -1.34353876785370     -0.66419103866831
  C   5.09158573325808     -1.02170472485127     -2.01236988727161
  C   6.33141630943461     -1.10493584695040     -2.62734978471028
  C   7.44455314092471     -1.51243276008636     -1.90204958051328
  C   7.30435979453609     -1.83522851310052     -0.56027665556394
  C   6.05966005412968     -1.75032477282961      0.05093061406451
  H   5.07546763622417      0.86693256571218      0.81487519738807
  H   3.88783273374466      1.81961627188824      1.36267396245239
  H   3.16357081698442      0.76958123606768     -0.68659607737717
  H   2.21689521059234      0.26214610262494      0.70949398776577
  H   2.82573623519108     -1.65567854120716     -0.63842454193058
  H   3.59814691768007     -1.76600962680278      0.94332352848611
  H   4.22693647196534     -0.70549885139537     -2.58599948542994
  H   6.42973698160379     -0.85449614329597     -3.67687551610495
  H   8.41322726511745     -1.58051272914043     -2.38175465952505
  H   8.16517365139367     -2.15603034104938      0.01408237965543
  H   5.95551255491158     -2.00678673938579      1.09924604568228
