# Supplementary material for: Ocean Acidification Amplifies the Olfactory Response to 2-Phenylethylamine: Altered Cue Reception as a Mechanistic Pathway?
Source: J Chem Ecol. 2021 May 20;47(10-11):859–76. doi: 10.1007/s10886-021-01276-9 (PMC8613125; doi:10.1007/s10886-021-01276-9)
Supplement: Supplementary file 3 — (ZIP 22.8 KB) [file 10886_2021_1276_MOESM3_ESM.zip › Online_Resource_2/pea-gpgOPT.xyz]

20
Coordinates from ORCA-job pea-gpgOPT
  N   4.17222259040690      0.80626437701623      1.23144876169989
  C   3.23104793739409      0.24536172950076      0.27873708495813
  C   3.58052984720662     -1.20710844309620     -0.02921205410939
  C   4.92411999071779     -1.34143910094861     -0.68452544178795
  C   5.08381684436769     -1.05952306368491     -2.03941530580030
  C   6.32832530406445     -1.13932876800383     -2.64248092303959
  C   7.44116516390856     -1.50370253374048     -1.89762130591374
  C   7.29670328325016     -1.78699023031472     -0.54877555245937
  C   6.04793427155662     -1.70569273554903      0.05070587679936
  H   5.10473623375075      0.81921881557398      0.83867122100280
  H   3.92898468913460      1.75951592700467      1.46026899049425
  H   3.17796590615778      0.80019232005424     -0.67005274412114
  H   2.23381300413001      0.27842209800737      0.72459263792594
  H   2.80812674306781     -1.62149033816705     -0.68224989886706
  H   3.56596866094650     -1.77396091009823      0.90373083799002
  H   4.21767792074520     -0.77867823337300     -2.62883310413310
  H   6.43026149841850     -0.92078640470466     -3.69838098227304
  H   8.41406049878966     -1.57019878112109     -2.36803165916457
  H   8.15845880002280     -2.07509931824749      0.04061743000452
  H   5.93815081196349     -1.92709640610795      1.10590613079435
