# Supplementary material for: Ocean Acidification Amplifies the Olfactory Response to 2-Phenylethylamine: Altered Cue Reception as a Mechanistic Pathway?
Source: J Chem Ecol. 2021 May 20;47(10-11):859–76. doi: 10.1007/s10886-021-01276-9 (PMC8613125; doi:10.1007/s10886-021-01276-9)
Supplement: Supplementary file 3 — (ZIP 22.8 KB) [file 10886_2021_1276_MOESM3_ESM.zip › Online_Resource_2/pea-cat-gpaOPT.xyz]

21
Coordinates from ORCA-job pea-cat-gpaOPT
  N   1.01613198786194     -0.03104423734674     -0.16469411745222
  C   2.49849843975903     -0.15075392557123     -0.43754312978423
  C   3.11394660755005     -1.25247412258100      0.40063141496573
  C   4.59052921985175     -1.32592598604785      0.11876866143793
  C   5.08297906418084     -2.21828775847934     -0.82585509932839
  C   6.43883947658306     -2.25605906007129     -1.11096737065087
  C   7.30986122489386     -1.39963044824400     -0.45571102623493
  C   6.82444551882438     -0.50818799866023      0.48959235505178
  C   5.46953987399158     -0.47160890599462      0.77558183293202
  H   0.58400368219079      0.70921532700271     -0.71783492438692
  H   0.84601331042450      0.17214327469806      0.82089907141765
  H   0.53691076480268     -0.90571093874711     -0.38164691022916
  H   2.93589348328518      0.82110438565543     -0.21367801384388
  H   2.60467945438204     -0.34466238796976     -1.50389202787953
  H   2.63976741765988     -2.20984129431773      0.16545097491967
  H   2.94488558206824     -1.05078698268386      1.46315572302170
  H   4.40895335138237     -2.90074800571185     -1.33185653301177
  H   6.81577875908360     -2.96098700744173     -1.84028152104433
  H   8.36891500109842     -1.43249769092215     -0.67521380574455
  H   7.50300575632625      0.15334434984605      1.01203825154837
  H   5.09974302379957      0.21578841358830      1.52919219429593
