# Supplementary material for: Ocean Acidification Amplifies the Olfactory Response to 2-Phenylethylamine: Altered Cue Reception as a Mechanistic Pathway?
Source: J Chem Ecol. 2021 May 20;47(10-11):859–76. doi: 10.1007/s10886-021-01276-9 (PMC8613125; doi:10.1007/s10886-021-01276-9)
Supplement: Supplementary file 3 — (ZIP 22.8 KB) [file 10886_2021_1276_MOESM3_ESM.zip › Online_Resource_2/pea-gpg2OPT.xyz]

20
Coordinates from ORCA-job pea-gpg2OPT
  N   2.31356154824422     -0.03405016597205     -1.55582865022053
  C   2.19547587007187     -0.32655677656554     -0.13791495657789
  C   2.98260810106591     -1.58175467896156      0.23691127862893
  C   4.46916942703498     -1.39504736250985      0.17366622971216
  C   5.16088269393081     -1.48048034882637     -1.03114649596560
  C   6.52898660329071     -1.26536295014808     -1.08064482405610
  C   7.23164570296429     -0.95982002144257      0.07560366132181
  C   6.55502622605789     -0.87378102548312      1.28235980682113
  C   5.18645905417489     -1.09096260408421      1.32680816944957
  H   1.99078486001964      0.89921869189253     -1.76584060117352
  H   1.75600832278504     -0.67582281341894     -2.10293974968903
  H   1.15617915744038     -0.45560847168992      0.19668652791283
  H   2.60431447570151      0.52080169271645      0.41768899388123
  H   2.67598742033114     -2.39784668911113     -0.42496490199821
  H   2.69722747795308     -1.87555926622392      1.24994621030335
  H   4.61497330908583     -1.70333546148398     -1.93858257905538
  H   7.04957968557323     -1.33531453994162     -2.02795097191192
  H   8.30090815371969     -0.79332581822980      0.03662426415231
  H   7.09401394192359     -0.64192916449381      2.19278514983372
  H   4.66375496863124     -1.02722122602252      2.27518243863114
