# Supplementary material for: Ocean Acidification Amplifies the Olfactory Response to 2-Phenylethylamine: Altered Cue Reception as a Mechanistic Pathway?
Source: J Chem Ecol. 2021 May 20;47(10-11):859–76. doi: 10.1007/s10886-021-01276-9 (PMC8613125; doi:10.1007/s10886-021-01276-9)
Supplement: Supplementary file 3 — (ZIP 22.8 KB) [file 10886_2021_1276_MOESM3_ESM.zip › Online_Resource_2/pea-cat-impaOPT.xyz]

21
Coordinates from ORCA-job pea-cat-impaOPT
  N   1.02385748348032     -0.03552936813742     -0.14215375819047
  C   2.48198143076820     -0.12089585936701     -0.41503807250056
  C   3.10906329808100     -1.25748527390393      0.36865364127596
  C   4.58509683934368     -1.32928087739800      0.09870198460255
  C   5.09811585956251     -2.24582168492148     -0.81361103100573
  C   6.45917816459655     -2.29038227102742     -1.08306779988821
  C   7.32429593244637     -1.41373791267948     -0.44388603874513
  C   6.82119008362682     -0.49454119208034      0.46778964291305
  C   5.46106935749844     -0.45390570769214      0.73591403725915
  H   0.59582460502250      0.73261559051096     -0.65479429794466
  H   0.83861407387544      0.11664391620443      0.84759742724565
  H   0.54310945357264     -0.89032690344913     -0.41661357167241
  H   2.91238238596599      0.83945760776588     -0.13877031912677
  H   2.59565308021842     -0.26395049737082     -1.48763846034192
  H   2.63139971991358     -2.19882656743626      0.08848673242782
  H   2.93181876821965     -1.09854288213093      1.43539382602089
  H   4.42598191041870     -2.93444831615867     -1.31306606104749
  H   6.84393668075494     -3.01315758601666     -1.79215994119349
  H   8.38654482070288     -1.44835600855697     -0.65214303395044
  H   7.49021210963580      0.19048624222739      0.97419033661950
  H   5.07399494229558      0.26237455161803      1.45235075724274
