# Supplementary material for: Ocean Acidification Amplifies the Olfactory Response to 2-Phenylethylamine: Altered Cue Reception as a Mechanistic Pathway?
Source: J Chem Ecol. 2021 May 20;47(10-11):859–76. doi: 10.1007/s10886-021-01276-9 (PMC8613125; doi:10.1007/s10886-021-01276-9)
Supplement: Supplementary file 3 — (ZIP 22.8 KB) [file 10886_2021_1276_MOESM3_ESM.zip › Online_Resource_2/pea-impg2OPT.xyz]

20
Coordinates from ORCA-job pea-impg2OPT
  N   2.36414035710425      0.35607813662086     -1.20428452801482
  C   2.15482880870726     -0.39749253992396      0.02521407005188
  C   2.98944797486489     -1.67187996181377      0.04338783783053
  C   4.47124126472960     -1.43062041398601      0.04067551710429
  C   5.26336815507919     -1.80682323427967     -1.03933085279724
  C   6.63398439485670     -1.58008318049254     -1.03532554607865
  C   7.23568720503167     -0.96858376593021      0.05499942272810
  C   6.45608885132646     -0.58942038071419      1.14098893396183
  C   5.08910435131389     -0.82117559623726      1.13200512065515
  H   1.78206691686128      1.18401924008335     -1.20160903882174
  H   2.06078183329238     -0.19746299718132     -1.99685842642256
  H   1.10493846392629     -0.67611658281545      0.18550077787166
  H   2.44548661904792      0.23657276201559      0.86675553681171
  H   2.71817656582062     -2.28807857425381     -0.81842755093827
  H   2.71491142780166     -2.24038853129486      0.93668392444003
  H   4.79943473916948     -2.28489608607448     -1.89502991721260
  H   7.23209707072256     -1.88287929937400     -1.88655756670874
  H   8.30431442793000     -0.79200210819634      0.06224493691536
  H   6.91676823739803     -0.11643714185510      2.00014989490401
  H   4.49067933501581     -0.52608874429684      1.98726645372008
