# Supplementary material for: Ocean Acidification Amplifies the Olfactory Response to 2-Phenylethylamine: Altered Cue Reception as a Mechanistic Pathway?
Source: J Chem Ecol. 2021 May 20;47(10-11):859–76. doi: 10.1007/s10886-021-01276-9 (PMC8613125; doi:10.1007/s10886-021-01276-9)
Supplement: Supplementary file 3 — (ZIP 22.8 KB) [file 10886_2021_1276_MOESM3_ESM.zip › Online_Resource_2/pea-hybgOPT.xyz]

23
Coordinates from ORCA-job pea-hybgOPTFREQ
  N   1.73366404217335     -0.28319771135816     -1.14424113644974
  C   1.73766979058777     -0.29595560693025      0.31692647089579
  C   3.12502467939929      0.01873915187817      0.86564614401074
  C   4.15433097218764     -0.98328402151486      0.42863212689745
  C   4.21144568165569     -2.24576450227688      1.01751805437366
  C   5.13066933122068     -3.19094939834067      0.58776933544569
  C   6.01197470090520     -2.88957261730511     -0.44316585804327
  C   5.96749994266803     -1.63611460638185     -1.03559092189510
  C   5.04524861515130     -0.69300091600097     -0.60088995210140
  H   0.79822245107302     -0.46095031922033     -1.48804867014424
  H   2.31133899681787     -1.03897388454790     -1.49456816693046
  H   1.40092761086122     -1.25756765793259      0.72220019692747
  H   1.03804318420495      0.46617941927543      0.66470003586575
  H   3.06195712634493      0.03524934236782      1.95626504607460
  H   3.42095383644743      1.01719656219917      0.53677512633263
  H   3.52882345472448     -2.48738656966442      1.82510107660229
  H   5.16326952431068     -4.16483052115127      1.06135899612528
  H   6.73070153619143     -3.62685219303784     -0.77912282875874
  H   6.65241173379670     -1.38976198463503     -1.83806026752596
  H   5.01635778494419      0.28628637604402     -1.06516532142550
  O   2.67471123513633      2.06029508403979     -2.27897961422376
  H   2.35391214534835      1.21553430449060     -1.86744453730288
  H   3.47042362384961      1.81769027000316     -2.75551333475034
