# Supplementary material for: Ocean Acidification Amplifies the Olfactory Response to 2-Phenylethylamine: Altered Cue Reception as a Mechanistic Pathway?
Source: J Chem Ecol. 2021 May 20;47(10-11):859–76. doi: 10.1007/s10886-021-01276-9 (PMC8613125; doi:10.1007/s10886-021-01276-9)
Supplement: Supplementary file 3 — (ZIP 22.8 KB) [file 10886_2021_1276_MOESM3_ESM.zip › Online_Resource_2/pea-cat-gpgOPT.xyz]

21
Coordinates from ORCA-job pea-cat-gpgOPT
  N   4.30677220353273      0.77132661965634      1.09748108071063
  C   3.18498314807006      0.18194120497299      0.28997633237084
  C   3.52045935118325     -1.26626432802796     -0.03437139940780
  C   4.87681470152889     -1.35962223816230     -0.67679696663679
  C   5.04981066361579     -1.02990518091512     -2.01954673858475
  C   6.31248364775062     -1.04530601694972     -2.58827688866837
  C   7.42074666064655     -1.38186904526080     -1.82201594475718
  C   7.26202748904808     -1.71245568101543     -0.48655269556321
  C   5.99486118268581     -1.70096556755484      0.08351211121505
  H   4.27418452980635      1.78863610421607      1.13012234547610
  H   5.19406797302374      0.46684613009794      0.66626082314700
  H   4.30146653418832      0.42104795571676      2.05486522428489
  H   2.26704354680943      0.29484455223958      0.86415670354487
  H   3.11767408954569      0.78132408611529     -0.61646192683275
  H   3.48115466692631     -1.87268533734922      0.87391769645081
  H   2.73846747464767     -1.64029725773777     -0.69693748778247
  H   4.18886569056801     -0.78039653766553     -2.63004523692482
  H   6.43232815845109     -0.80228191294435     -3.63599717220817
  H   8.40489524995380     -1.39898437713039     -2.27120137188948
  H   8.11868758325956     -1.99660699690819      0.11049811782263
  H   5.87092645475821     -2.00967417539334      1.11726039423297
