# Supplementary material for: Ocean Acidification Amplifies the Olfactory Response to 2-Phenylethylamine: Altered Cue Reception as a Mechanistic Pathway?
Source: J Chem Ecol. 2021 May 20;47(10-11):859–76. doi: 10.1007/s10886-021-01276-9 (PMC8613125; doi:10.1007/s10886-021-01276-9)
Supplement: Supplementary file 3 — (ZIP 22.8 KB) [file 10886_2021_1276_MOESM3_ESM.zip › Online_Resource_2/pea-hybg2.dat]

# 
# Molecular graphics exported from VMD 1.9.4a38
# http://www.ks.uiuc.edu/Research/vmd/
# 
# Requires Tachyon version 0.99.0 or newer
# 
# Default tachyon rendering command for this scene:
#   tachyon  -aasamples 12 %s -format TARGA -o %s.tga
# 
Begin_Scene
Resolution 5120 5120
Shader_Mode Medium
  Trans_VMD
  Fog_VMD
End_Shader_Mode
Camera
  Projection Orthographic
  Zoom 0.333333
  Aspectratio 1
  Antialiasing 12
  Raydepth 50
  Center  0 0 -2
  Viewdir -0 -0 2
  Updir   0 1 -0
End_Camera
Directional_Light Direction 0.1 -0.1 1 Color 1 1 1
Directional_Light Direction -1 -2 0.5 Color 1 1 1

Background 1 1 1
# MoleculeID: 1 ReprID: 0 Beginning CPK
# MoleculeID: 1 ReprID: 0 Beginning VDW
Sphere 
  Center -0.472338 0.614135 -0.187539 
   Rad 0.134244 
Texture
  Ambient 0 Diffuse 0.65 Specular 0 Opacity 1
  Phong Plastic 0.5 Phong_size 40 Color 0 0 1 TexFunc 0

Sphere 
  Center -0.588558 0.153359 -0.362488 
   Rad 0.147236 
Texture
  Ambient 0 Diffuse 0.65 Specular 0 Opacity 1
  Phong Plastic 0.5 Phong_size 40 Color 0 0 0 TexFunc 0

Sphere 
  Center -0.476994 -0.221269 -0.00804472 
   Rad 0.147236 
Texture
  Ambient 0 Diffuse 0.65 Specular 0 Opacity 1
  Phong Plastic 0.5 Phong_size 40 Color 0 0 0 TexFunc 0

Sphere 
  Center 0.02808 -0.246529 0.113134 
   Rad 0.147236 
Texture
  Ambient 0 Diffuse 0.65 Specular 0 Opacity 1
  Phong Plastic 0.5 Phong_size 40 Color 0 0 0 TexFunc 0

Sphere 
  Center 0.186303 -0.124766 0.55177 
   Rad 0.147236 
Texture
  Ambient 0 Diffuse 0.65 Specular 0 Opacity 1
  Phong Plastic 0.5 Phong_size 40 Color 0 0 0 TexFunc 0

Sphere 
  Center 0.656271 -0.130984 0.656098 
   Rad 0.147236 
Texture
  Ambient 0 Diffuse 0.65 Specular 0 Opacity 1
  Phong Plastic 0.5 Phong_size 40 Color 0 0 0 TexFunc 0

Sphere 
  Center 0.975879 -0.260781 0.321122 
   Rad 0.147236 
Texture
  Ambient 0 Diffuse 0.65 Specular 0 Opacity 1
  Phong Plastic 0.5 Phong_size 40 Color 0 0 0 TexFunc 0

Sphere 
  Center 0.821349 -0.38891 -0.11667 
   Rad 0.147236 
Texture
  Ambient 0 Diffuse 0.65 Specular 0 Opacity 1
  Phong Plastic 0.5 Phong_size 40 Color 0 0 0 TexFunc 0

Sphere 
  Center 0.352127 -0.381867 -0.2184 
   Rad 0.147236 
Texture
  Ambient 0 Diffuse 0.65 Specular 0 Opacity 1
  Phong Plastic 0.5 Phong_size 40 Color 0 0 0 TexFunc 0

Sphere 
  Center -0.573398 0.856985 -0.419805 
   Rad 0.0866093 
Texture
  Ambient 0 Diffuse 0.65 Specular 0 Opacity 1
  Phong Plastic 0.5 Phong_size 40 Color 1 1 1 TexFunc 0

Sphere 
  Center -0.655214 0.678385 0.105303 
   Rad 0.0866093 
Texture
  Ambient 0 Diffuse 0.65 Specular 0 Opacity 1
  Phong Plastic 0.5 Phong_size 40 Color 1 1 1 TexFunc 0

Sphere 
  Center -0.95522 0.12403 -0.456462 
   Rad 0.0866093 
Texture
  Ambient 0 Diffuse 0.65 Specular 0 Opacity 1
  Phong Plastic 0.5 Phong_size 40 Color 1 1 1 TexFunc 0

Sphere 
  Center -0.387522 0.0934701 -0.677522 
   Rad 0.0866093 
Texture
  Ambient 0 Diffuse 0.65 Specular 0 Opacity 1
  Phong Plastic 0.5 Phong_size 40 Color 1 1 1 TexFunc 0

Sphere 
  Center -0.679887 -0.159777 0.305838 
   Rad 0.0866093 
Texture
  Ambient 0 Diffuse 0.65 Specular 0 Opacity 1
  Phong Plastic 0.5 Phong_size 40 Color 1 1 1 TexFunc 0

Sphere 
  Center -0.591826 -0.553114 -0.150086 
   Rad 0.0866093 
Texture
  Ambient 0 Diffuse 0.65 Specular 0 Opacity 1
  Phong Plastic 0.5 Phong_size 40 Color 1 1 1 TexFunc 0

Sphere 
  Center -0.0614486 -0.0192385 0.813615 
   Rad 0.0866093 
Texture
  Ambient 0 Diffuse 0.65 Specular 0 Opacity 1
  Phong Plastic 0.5 Phong_size 40 Color 1 1 1 TexFunc 0

Sphere 
  Center 0.772974 -0.0315552 0.998641 
   Rad 0.0866093 
Texture
  Ambient 0 Diffuse 0.65 Specular 0 Opacity 1
  Phong Plastic 0.5 Phong_size 40 Color 1 1 1 TexFunc 0

Sphere 
  Center 1.34251 -0.264104 0.400712 
   Rad 0.0866093 
Texture
  Ambient 0 Diffuse 0.65 Specular 0 Opacity 1
  Phong Plastic 0.5 Phong_size 40 Color 1 1 1 TexFunc 0

Sphere 
  Center 1.06785 -0.493462 -0.37961 
   Rad 0.0866093 
Texture
  Ambient 0 Diffuse 0.65 Specular 0 Opacity 1
  Phong Plastic 0.5 Phong_size 40 Color 1 1 1 TexFunc 0

Sphere 
  Center 0.235028 -0.480072 -0.561639 
   Rad 0.0866093 
Texture
  Ambient 0 Diffuse 0.65 Specular 0 Opacity 1
  Phong Plastic 0.5 Phong_size 40 Color 1 1 1 TexFunc 0

Sphere 
  Center 0.455942 0.851305 -0.0521098 
   Rad 0.131646 
Texture
  Ambient 0 Diffuse 0.65 Specular 0 Opacity 1
  Phong Plastic 0.5 Phong_size 40 Color 1 0 0 TexFunc 0

Sphere 
  Center 0.130727 0.749711 -0.0934744 
   Rad 0.0866093 
Texture
  Ambient 0 Diffuse 0.65 Specular 0 Opacity 1
  Phong Plastic 0.5 Phong_size 40 Color 1 1 1 TexFunc 0

Sphere 
  Center 0.607427 0.586696 0.0811509 
   Rad 0.0866093 
Texture
  Ambient 0 Diffuse 0.65 Specular 0 Opacity 1
  Phong Plastic 0.5 Phong_size 40 Color 1 1 1 TexFunc 0

FCylinder
  Base -0.472338 0.614135 -0.187539
  Apex -0.522868 0.73556 -0.303672
  Rad 0.0259828
Texture
  Ambient 0 Diffuse 0.65 Specular 0 Opacity 1
  Phong Plastic 0.5 Phong_size 40 Color 0 0 1 TexFunc 0

FCylinder
  Base -0.472338 0.614135 -0.187539
  Apex -0.563776 0.64626 -0.0411177
  Rad 0.0259828
Texture
  Ambient 0 Diffuse 0.65 Specular 0 Opacity 1
  Phong Plastic 0.5 Phong_size 40 Color 0 0 1 TexFunc 0

FCylinder
  Base -0.472338 0.614135 -0.187539
  Apex -0.530448 0.383747 -0.275013
  Rad 0.0259828
Texture
  Ambient 0 Diffuse 0.65 Specular 0 Opacity 1
  Phong Plastic 0.5 Phong_size 40 Color 0 0 1 TexFunc 0

FCylinder
  Base -0.588558 0.153359 -0.362488
  Apex -0.530448 0.383747 -0.275013
  Rad 0.0259828
Texture
  Ambient 0 Diffuse 0.65 Specular 0 Opacity 1
  Phong Plastic 0.5 Phong_size 40 Color 0 0 0 TexFunc 0

FCylinder
  Base -0.588558 0.153359 -0.362488
  Apex -0.771889 0.138695 -0.409475
  Rad 0.0259828
Texture
  Ambient 0 Diffuse 0.65 Specular 0 Opacity 1
  Phong Plastic 0.5 Phong_size 40 Color 0 0 0 TexFunc 0

FCylinder
  Base -0.588558 0.153359 -0.362488
  Apex -0.48804 0.123415 -0.520005
  Rad 0.0259828
Texture
  Ambient 0 Diffuse 0.65 Specular 0 Opacity 1
  Phong Plastic 0.5 Phong_size 40 Color 0 0 0 TexFunc 0

FCylinder
  Base -0.588558 0.153359 -0.362488
  Apex -0.532776 -0.0339545 -0.185266
  Rad 0.0259828
Texture
  Ambient 0 Diffuse 0.65 Specular 0 Opacity 1
  Phong Plastic 0.5 Phong_size 40 Color 0 0 0 TexFunc 0

FCylinder
  Base -0.476994 -0.221269 -0.00804472
  Apex -0.224457 -0.233899 0.0525446
  Rad 0.0259828
Texture
  Ambient 0 Diffuse 0.65 Specular 0 Opacity 1
  Phong Plastic 0.5 Phong_size 40 Color 0 0 0 TexFunc 0

FCylinder
  Base -0.476994 -0.221269 -0.00804472
  Apex -0.53441 -0.387191 -0.0790652
  Rad 0.0259828
Texture
  Ambient 0 Diffuse 0.65 Specular 0 Opacity 1
  Phong Plastic 0.5 Phong_size 40 Color 0 0 0 TexFunc 0

FCylinder
  Base -0.476994 -0.221269 -0.00804472
  Apex -0.578441 -0.190523 0.148897
  Rad 0.0259828
Texture
  Ambient 0 Diffuse 0.65 Specular 0 Opacity 1
  Phong Plastic 0.5 Phong_size 40 Color 0 0 0 TexFunc 0

FCylinder
  Base -0.476994 -0.221269 -0.00804472
  Apex -0.532776 -0.0339545 -0.185266
  Rad 0.0259828
Texture
  Ambient 0 Diffuse 0.65 Specular 0 Opacity 1
  Phong Plastic 0.5 Phong_size 40 Color 0 0 0 TexFunc 0

FCylinder
  Base 0.02808 -0.246529 0.113134
  Apex 0.107191 -0.185648 0.332452
  Rad 0.0259828
Texture
  Ambient 0 Diffuse 0.65 Specular 0 Opacity 1
  Phong Plastic 0.5 Phong_size 40 Color 0 0 0 TexFunc 0

FCylinder
  Base 0.02808 -0.246529 0.113134
  Apex -0.224457 -0.233899 0.0525446
  Rad 0.0259828
Texture
  Ambient 0 Diffuse 0.65 Specular 0 Opacity 1
  Phong Plastic 0.5 Phong_size 40 Color 0 0 0 TexFunc 0

FCylinder
  Base 0.02808 -0.246529 0.113134
  Apex 0.190103 -0.314198 -0.0526329
  Rad 0.0259828
Texture
  Ambient 0 Diffuse 0.65 Specular 0 Opacity 1
  Phong Plastic 0.5 Phong_size 40 Color 0 0 0 TexFunc 0

FCylinder
  Base 0.186303 -0.124766 0.55177
  Apex 0.0624272 -0.0720021 0.682693
  Rad 0.0259828
Texture
  Ambient 0 Diffuse 0.65 Specular 0 Opacity 1
  Phong Plastic 0.5 Phong_size 40 Color 0 0 0 TexFunc 0

FCylinder
  Base 0.186303 -0.124766 0.55177
  Apex 0.421287 -0.127875 0.603934
  Rad 0.0259828
Texture
  Ambient 0 Diffuse 0.65 Specular 0 Opacity 1
  Phong Plastic 0.5 Phong_size 40 Color 0 0 0 TexFunc 0

FCylinder
  Base 0.186303 -0.124766 0.55177
  Apex 0.107191 -0.185648 0.332452
  Rad 0.0259828
Texture
  Ambient 0 Diffuse 0.65 Specular 0 Opacity 1
  Phong Plastic 0.5 Phong_size 40 Color 0 0 0 TexFunc 0

FCylinder
  Base 0.656271 -0.130984 0.656098
  Apex 0.816075 -0.195883 0.48861
  Rad 0.0259828
Texture
  Ambient 0 Diffuse 0.65 Specular 0 Opacity 1
  Phong Plastic 0.5 Phong_size 40 Color 0 0 0 TexFunc 0

FCylinder
  Base 0.656271 -0.130984 0.656098
  Apex 0.714623 -0.0812697 0.827369
  Rad 0.0259828
Texture
  Ambient 0 Diffuse 0.65 Specular 0 Opacity 1
  Phong Plastic 0.5 Phong_size 40 Color 0 0 0 TexFunc 0

FCylinder
  Base 0.656271 -0.130984 0.656098
  Apex 0.421287 -0.127875 0.603934
  Rad 0.0259828
Texture
  Ambient 0 Diffuse 0.65 Specular 0 Opacity 1
  Phong Plastic 0.5 Phong_size 40 Color 0 0 0 TexFunc 0

FCylinder
  Base 0.975879 -0.260781 0.321122
  Apex 1.15919 -0.262443 0.360917
  Rad 0.0259828
Texture
  Ambient 0 Diffuse 0.65 Specular 0 Opacity 1
  Phong Plastic 0.5 Phong_size 40 Color 0 0 0 TexFunc 0

FCylinder
  Base 0.975879 -0.260781 0.321122
  Apex 0.898614 -0.324846 0.102226
  Rad 0.0259828
Texture
  Ambient 0 Diffuse 0.65 Specular 0 Opacity 1
  Phong Plastic 0.5 Phong_size 40 Color 0 0 0 TexFunc 0

FCylinder
  Base 0.975879 -0.260781 0.321122
  Apex 0.816075 -0.195883 0.48861
  Rad 0.0259828
Texture
  Ambient 0 Diffuse 0.65 Specular 0 Opacity 1
  Phong Plastic 0.5 Phong_size 40 Color 0 0 0 TexFunc 0

FCylinder
  Base 0.821349 -0.38891 -0.11667
  Apex 0.898614 -0.324846 0.102226
  Rad 0.0259828
Texture
  Ambient 0 Diffuse 0.65 Specular 0 Opacity 1
  Phong Plastic 0.5 Phong_size 40 Color 0 0 0 TexFunc 0

FCylinder
  Base 0.821349 -0.38891 -0.11667
  Apex 0.944602 -0.441186 -0.24814
  Rad 0.0259828
Texture
  Ambient 0 Diffuse 0.65 Specular 0 Opacity 1
  Phong Plastic 0.5 Phong_size 40 Color 0 0 0 TexFunc 0

FCylinder
  Base 0.821349 -0.38891 -0.11667
  Apex 0.586738 -0.385389 -0.167535
  Rad 0.0259828
Texture
  Ambient 0 Diffuse 0.65 Specular 0 Opacity 1
  Phong Plastic 0.5 Phong_size 40 Color 0 0 0 TexFunc 0

FCylinder
  Base 0.352127 -0.381867 -0.2184
  Apex 0.586738 -0.385389 -0.167535
  Rad 0.0259828
Texture
  Ambient 0 Diffuse 0.65 Specular 0 Opacity 1
  Phong Plastic 0.5 Phong_size 40 Color 0 0 0 TexFunc 0

FCylinder
  Base 0.352127 -0.381867 -0.2184
  Apex 0.293577 -0.430969 -0.390019
  Rad 0.0259828
Texture
  Ambient 0 Diffuse 0.65 Specular 0 Opacity 1
  Phong Plastic 0.5 Phong_size 40 Color 0 0 0 TexFunc 0

FCylinder
  Base 0.352127 -0.381867 -0.2184
  Apex 0.190103 -0.314198 -0.0526329
  Rad 0.0259828
Texture
  Ambient 0 Diffuse 0.65 Specular 0 Opacity 1
  Phong Plastic 0.5 Phong_size 40 Color 0 0 0 TexFunc 0

FCylinder
  Base -0.573398 0.856985 -0.419805
  Apex -0.522868 0.73556 -0.303672
  Rad 0.0259828
Texture
  Ambient 0 Diffuse 0.65 Specular 0 Opacity 1
  Phong Plastic 0.5 Phong_size 40 Color 1 1 1 TexFunc 0

FCylinder
  Base -0.655214 0.678385 0.105303
  Apex -0.563776 0.64626 -0.0411177
  Rad 0.0259828
Texture
  Ambient 0 Diffuse 0.65 Specular 0 Opacity 1
  Phong Plastic 0.5 Phong_size 40 Color 1 1 1 TexFunc 0

FCylinder
  Base -0.95522 0.12403 -0.456462
  Apex -0.771889 0.138695 -0.409475
  Rad 0.0259828
Texture
  Ambient 0 Diffuse 0.65 Specular 0 Opacity 1
  Phong Plastic 0.5 Phong_size 40 Color 1 1 1 TexFunc 0

FCylinder
  Base -0.387522 0.0934701 -0.677522
  Apex -0.48804 0.123415 -0.520005
  Rad 0.0259828
Texture
  Ambient 0 Diffuse 0.65 Specular 0 Opacity 1
  Phong Plastic 0.5 Phong_size 40 Color 1 1 1 TexFunc 0

FCylinder
  Base -0.679887 -0.159777 0.305838
  Apex -0.578441 -0.190523 0.148897
  Rad 0.0259828
Texture
  Ambient 0 Diffuse 0.65 Specular 0 Opacity 1
  Phong Plastic 0.5 Phong_size 40 Color 1 1 1 TexFunc 0

FCylinder
  Base -0.591826 -0.553114 -0.150086
  Apex -0.53441 -0.387191 -0.0790652
  Rad 0.0259828
Texture
  Ambient 0 Diffuse 0.65 Specular 0 Opacity 1
  Phong Plastic 0.5 Phong_size 40 Color 1 1 1 TexFunc 0

FCylinder
  Base -0.0614486 -0.0192385 0.813615
  Apex 0.0624272 -0.0720021 0.682693
  Rad 0.0259828
Texture
  Ambient 0 Diffuse 0.65 Specular 0 Opacity 1
  Phong Plastic 0.5 Phong_size 40 Color 1 1 1 TexFunc 0

FCylinder
  Base 0.772974 -0.0315552 0.998641
  Apex 0.714623 -0.0812697 0.827369
  Rad 0.0259828
Texture
  Ambient 0 Diffuse 0.65 Specular 0 Opacity 1
  Phong Plastic 0.5 Phong_size 40 Color 1 1 1 TexFunc 0

FCylinder
  Base 1.34251 -0.264104 0.400712
  Apex 1.15919 -0.262443 0.360917
  Rad 0.0259828
Texture
  Ambient 0 Diffuse 0.65 Specular 0 Opacity 1
  Phong Plastic 0.5 Phong_size 40 Color 1 1 1 TexFunc 0

FCylinder
  Base 1.06785 -0.493462 -0.37961
  Apex 0.944602 -0.441186 -0.24814
  Rad 0.0259828
Texture
  Ambient 0 Diffuse 0.65 Specular 0 Opacity 1
  Phong Plastic 0.5 Phong_size 40 Color 1 1 1 TexFunc 0

FCylinder
  Base 0.235028 -0.480072 -0.561639
  Apex 0.293577 -0.430969 -0.390019
  Rad 0.0259828
Texture
  Ambient 0 Diffuse 0.65 Specular 0 Opacity 1
  Phong Plastic 0.5 Phong_size 40 Color 1 1 1 TexFunc 0

FCylinder
  Base 0.455942 0.851305 -0.0521098
  Apex 0.531685 0.719 0.0145205
  Rad 0.0259828
Texture
  Ambient 0 Diffuse 0.65 Specular 0 Opacity 1
  Phong Plastic 0.5 Phong_size 40 Color 1 0 0 TexFunc 0

FCylinder
  Base 0.455942 0.851305 -0.0521098
  Apex 0.293335 0.800508 -0.0727921
  Rad 0.0259828
Texture
  Ambient 0 Diffuse 0.65 Specular 0 Opacity 1
  Phong Plastic 0.5 Phong_size 40 Color 1 0 0 TexFunc 0

FCylinder
  Base 0.130727 0.749711 -0.0934744
  Apex 0.293335 0.800508 -0.0727921
  Rad 0.0259828
Texture
  Ambient 0 Diffuse 0.65 Specular 0 Opacity 1
  Phong Plastic 0.5 Phong_size 40 Color 1 1 1 TexFunc 0

FCylinder
  Base 0.607427 0.586696 0.0811509
  Apex 0.531685 0.719 0.0145205
  Rad 0.0259828
Texture
  Ambient 0 Diffuse 0.65 Specular 0 Opacity 1
  Phong Plastic 0.5 Phong_size 40 Color 1 1 1 TexFunc 0

# MoleculeID: 1 ReprID: 1 Beginning Hbonds
FCylinder
  Base -0.472338 0.614135 -0.187539
  Apex -0.453047 0.618471 -0.18453
  Rad 0.01 
Texture
  Ambient 1 Diffuse 0 Specular 0 Opacity 1
  Phong Plastic 0.5 Phong_size 40 Color 0.35 0.35 0.35 TexFunc 0

FCylinder
  Base -0.433756 0.622808 -0.181521
  Apex -0.414465 0.627145 -0.178512
  Rad 0.01 
Texture
  Ambient 1 Diffuse 0 Specular 0 Opacity 1
  Phong Plastic 0.5 Phong_size 40 Color 0.35 0.35 0.35 TexFunc 0

FCylinder
  Base -0.395174 0.631482 -0.175503
  Apex -0.375883 0.635819 -0.172494
  Rad 0.01 
Texture
  Ambient 1 Diffuse 0 Specular 0 Opacity 1
  Phong Plastic 0.5 Phong_size 40 Color 0.35 0.35 0.35 TexFunc 0

FCylinder
  Base -0.356593 0.640156 -0.169485
  Apex -0.337302 0.644492 -0.166476
  Rad 0.01 
Texture
  Ambient 1 Diffuse 0 Specular 0 Opacity 1
  Phong Plastic 0.5 Phong_size 40 Color 0.35 0.35 0.35 TexFunc 0

FCylinder
  Base -0.318011 0.648829 -0.163467
  Apex -0.29872 0.653166 -0.160458
  Rad 0.01 
Texture
  Ambient 1 Diffuse 0 Specular 0 Opacity 1
  Phong Plastic 0.5 Phong_size 40 Color 0.35 0.35 0.35 TexFunc 0

FCylinder
  Base -0.279429 0.657503 -0.157449
  Apex -0.260138 0.66184 -0.15444
  Rad 0.01 
Texture
  Ambient 1 Diffuse 0 Specular 0 Opacity 1
  Phong Plastic 0.5 Phong_size 40 Color 0.35 0.35 0.35 TexFunc 0

FCylinder
  Base -0.240847 0.666176 -0.151431
  Apex -0.221556 0.670513 -0.148423
  Rad 0.01 
Texture
  Ambient 1 Diffuse 0 Specular 0 Opacity 1
  Phong Plastic 0.5 Phong_size 40 Color 0.35 0.35 0.35 TexFunc 0

FCylinder
  Base -0.202266 0.67485 -0.145414
  Apex -0.182975 0.679187 -0.142405
  Rad 0.01 
Texture
  Ambient 1 Diffuse 0 Specular 0 Opacity 1
  Phong Plastic 0.5 Phong_size 40 Color 0.35 0.35 0.35 TexFunc 0

FCylinder
  Base -0.163684 0.683524 -0.139396
  Apex -0.144393 0.687861 -0.136387
  Rad 0.01 
Texture
  Ambient 1 Diffuse 0 Specular 0 Opacity 1
  Phong Plastic 0.5 Phong_size 40 Color 0.35 0.35 0.35 TexFunc 0

FCylinder
  Base -0.125102 0.692197 -0.133378
  Apex -0.105811 0.696534 -0.130369
  Rad 0.01 
Texture
  Ambient 1 Diffuse 0 Specular 0 Opacity 1
  Phong Plastic 0.5 Phong_size 40 Color 0.35 0.35 0.35 TexFunc 0

FCylinder
  Base -0.0865202 0.700871 -0.12736
  Apex -0.0672293 0.705208 -0.124351
  Rad 0.01 
Texture
  Ambient 1 Diffuse 0 Specular 0 Opacity 1
  Phong Plastic 0.5 Phong_size 40 Color 0.35 0.35 0.35 TexFunc 0

FCylinder
  Base -0.0479384 0.709545 -0.121342
  Apex -0.0286476 0.713882 -0.118333
  Rad 0.01 
Texture
  Ambient 1 Diffuse 0 Specular 0 Opacity 1
  Phong Plastic 0.5 Phong_size 40 Color 0.35 0.35 0.35 TexFunc 0

FCylinder
  Base -0.00935668 0.718218 -0.115324
  Apex 0.00993422 0.722555 -0.112315
  Rad 0.01 
Texture
  Ambient 1 Diffuse 0 Specular 0 Opacity 1
  Phong Plastic 0.5 Phong_size 40 Color 0.35 0.35 0.35 TexFunc 0

FCylinder
  Base 0.0292251 0.726892 -0.109306
  Apex 0.0485159 0.731229 -0.106297
  Rad 0.01 
Texture
  Ambient 1 Diffuse 0 Specular 0 Opacity 1
  Phong Plastic 0.5 Phong_size 40 Color 0.35 0.35 0.35 TexFunc 0

FCylinder
  Base 0.0678069 0.735566 -0.103289
  Apex 0.0870977 0.739903 -0.10028
  Rad 0.01 
Texture
  Ambient 1 Diffuse 0 Specular 0 Opacity 1
  Phong Plastic 0.5 Phong_size 40 Color 0.35 0.35 0.35 TexFunc 0

FCylinder
  Base 0.106389 0.744239 -0.0972707
  Apex 0.12568 0.748576 -0.0942617
  Rad 0.01 
Texture
  Ambient 1 Diffuse 0 Specular 0 Opacity 1
  Phong Plastic 0.5 Phong_size 40 Color 0.35 0.35 0.35 TexFunc 0

FCylinder
  Base 0.14497 0.752913 -0.0912528
  Apex 0.130727 0.749711 -0.0934744
  Rad 0.01 
Texture
  Ambient 1 Diffuse 0 Specular 0 Opacity 1
  Phong Plastic 0.5 Phong_size 40 Color 0.35 0.35 0.35 TexFunc 0

End_Scene 
