# Supplementary material for: Ocean Acidification Amplifies the Olfactory Response to 2-Phenylethylamine: Altered Cue Reception as a Mechanistic Pathway?
Source: J Chem Ecol. 2021 May 20;47(10-11):859–76. doi: 10.1007/s10886-021-01276-9 (PMC8613125; doi:10.1007/s10886-021-01276-9)
Supplement: Supplementary file 3 — (ZIP 22.8 KB) [file 10886_2021_1276_MOESM3_ESM.zip › Online_Resource_2/pea-hybaOPT.xyz]

23
Coordinates from ORCA-job pea-hybaOPT
  N   0.94814937397298      0.26491321817845     -0.40355564976933
  C   2.38518271729108      0.13127161767484     -0.62787595133647
  C   2.99573119591255     -0.86602862016189      0.34881171467027
  C   4.46366842549344     -1.04725777724308      0.10074787838256
  C   4.91575237972030     -1.98549797480278     -0.82458454595727
  C   6.26962406231859     -2.12595152050408     -1.09389211021899
  C   7.19672056581157     -1.32605980318763     -0.43918180374581
  C   6.75884464658063     -0.38831902748072      0.48631030614203
  C   5.40325661846010     -0.25145475546900      0.75149681870023
  H   0.55592740897394      0.92366760149472     -1.06495762642796
  H   0.77725650148363      0.65316804456381      0.51698699673104
  H   2.91500108795793      1.08736055934009     -0.53867563758231
  H   2.53797570082852     -0.22552926156858     -1.64915053658828
  H   2.47518145163753     -1.82150844938619      0.24965932527778
  H   2.83229007705089     -0.50955951757192      1.36965554135512
  H   4.19644652303906     -2.61497582662021     -1.33709228669117
  H   6.60214989754470     -2.86316632000764     -1.81476963206579
  H   8.25410992311686     -1.43530775895769     -0.64711288121677
  H   7.47488404792037      0.23728130280331      1.00570612851171
  H   5.06726389403820      0.48077517164879      1.47767930499110
  O   -0.40717278794290     -2.13909433101192     -0.73707833951877
  H   0.08147340721944     -1.28415681254790     -0.61700818220431
  H   -0.18799811842943     -2.42557475918276     -1.62559983143862
