# Supplementary material for: Ocean Acidification Amplifies the Olfactory Response to 2-Phenylethylamine: Altered Cue Reception as a Mechanistic Pathway?
Source: J Chem Ecol. 2021 May 20;47(10-11):859–76. doi: 10.1007/s10886-021-01276-9 (PMC8613125; doi:10.1007/s10886-021-01276-9)
Supplement: Supplementary file 3 — (ZIP 22.8 KB) [file 10886_2021_1276_MOESM3_ESM.zip › Online_Resource_2/pea-cat-impgOPT.xyz]

21
Coordinates from ORCA-job pea-cat-impgOPT
  N   2.22893316665039      0.13482063839724     -1.18463617698662
  C   1.99677769444544     -0.67525336055656      0.04021962373519
  C   2.89840069902608     -1.89435896493195      0.05633582076839
  C   4.35517262625676     -1.52700593458374      0.09380910521584
  C   5.14983083851677     -1.63819827611524     -1.04289619255356
  C   6.48874449845653     -1.26814744950402     -1.01109886431319
  C   7.04675698704364     -0.78057572124319      0.16049836393853
  C   6.26054966821036     -0.66293319567431      1.30056999952276
  C   4.92566805043645     -1.03222094391580      1.26569496573578
  H   1.70574239982218      1.00740300324195     -1.15675909250238
  H   1.94206013723154     -0.36663813716653     -2.02327352846044
  H   3.21576499767846      0.37143138237652     -1.28976254626643
  H   0.94564890861697     -0.95354877143486      0.04130489401352
  H   2.19410172023591     -0.02302369839006      0.88839460399704
  H   2.68577748476211     -2.51946543148525     -0.81359015141501
  H   2.63053687786234     -2.47389857472009      0.94160946944107
  H   4.71972196252846     -2.02862240389522     -1.95872287647162
  H   7.09493226190398     -1.36541717985319     -1.90329950933687
  H   8.09108937433541     -0.49566173423616      0.18887450659009
  H   6.69132063377262     -0.28593232385758      2.22016636851257
  H   4.31770701220759     -0.94212592245196      2.15928621683534
