# Supplementary material for: Ocean Acidification Amplifies the Olfactory Response to 2-Phenylethylamine: Altered Cue Reception as a Mechanistic Pathway?
Source: J Chem Ecol. 2021 May 20;47(10-11):859–76. doi: 10.1007/s10886-021-01276-9 (PMC8613125; doi:10.1007/s10886-021-01276-9)
Supplement: Supplementary file 4 — (ZIP 112 MB) [file 10886_2021_1276_MOESM4_ESM.zip]

Archive with 6 entries (5 files):
- Resource_3/
- __MACOSX/._Resource_3
- Resource_3/PEAcat-TAAR1.cube
- __MACOSX/Resource_3/._PEAcat-TAAR1.cube
- Resource_3/PEA-TAAR1.cube
- __MACOSX/Resource_3/._PEA-TAAR1.cube
